# Supplementary material for: Highly multiplexed quantifications of 299 somatic mutations in colorectal cancer patients by automated MALDI-TOF mass spectrometry
Source: BMC Med Genomics. 2020 Oct 2;13:143. doi: 10.1186/s12920-020-00804-y (PMC7532609; doi:10.1186/s12920-020-00804-y)
Supplement: Supplementary file 1 — Additional file 1 Table S1. Mutation list of CRC panel. Table S2. Primer sequences for mutation detection by CRC panel. Table S3. Primer sequences for mutation validation by Sanger sequencing. (XLS 145 kb) [file 12920_2020_804_MOESM1_ESM.xls]

## Sheet: SuppTable1
Supp Table 1. Mutation list of CRC panel.
Gene#	Mutatinon#	Gene_Mutation (CDS)	Mutation (Amino Acid)	Cosmic ID (GRCh38 · COSMIC v83)	RefSeq
1	1	ABCA12_c.4544G>A	p.R1515Q	COSM173977	NM_173076
2	2	ABCB1_c.857G>T	p.R286I	COSM173298	NM_000927
3	3	ACTR10_c.1025G>A	p.R342Q	COSM172187	NM_018477
4	4	ACVR2A_c.1303delA	p.K437fs*5	COSM252949	NM_001616
5	5	AKT1_c.49G>A	p.E17K	COSM33765	NM_005163
6	6	ALK_c.3824G>T	p.R1275L	COSM28060	NM_004304
6	7	ALK_c.3824G>A	p.R1275Q	COSM28056	NM_004304
6	8	ALK_c.3520T>A	p.F1174I	COSM28491	NM_004304
6	9	ALK_c.3520T>G	p.F1174V	COSM28054	NM_004304
6	10	ALK_c.3520T>C	p.F1174L	COSM28057	NM_004304
6	11	ALK_c.3521T>G	p.F1174C	COSM28059	NM_004304
6	12	ALK_c.3521T>C	p.F1174S	COSM53063	NM_004304
6	13	ALK_c.3522C>G	p.F1174L	COSM28061	NM_004304
6	14	ALK_c.3522C>A	p.F1174L	COSM28055	NM_004304
7	15	APC_c.1495C>T	p.R499*	COSM29364	NM_000038
7	16	APC_c.1690C>T	p.R564*	COSM18848	NM_000038
7	17	APC_c.2626C>T	p.R876*	COSM18852	NM_000038
7	18	APC_c.2805C>A	p.Y935*	COSM19031	NM_000038
7	19	APC_c.3340C>T	p.R1114*	COSM13125	NM_000038
7	20	APC_c.4012C>T	p.Q1338*	COSM13129	NM_000038
7	21	APC_c.4057G>T	p.E1353*	COSM19048	NM_000038
7	22	APC_c.4045C>T	p.H1349Y	N.A	NM_000038
7	23	APC_c.4132C>T	p.Q1378*	COSM18862	NM_000038
7	24	APC_c.4216G>T	p.Q1406*	COSM19087	NM_000038
7	25	APC_c.4222G>T	p.E1408*	COSM18822	NM_000038
7	26	APC_c.4348C>T	p.R1450*	COSM13127	NM_000038
7	27	APC_c.646C>T	p.R216*	COSM98420	NM_000038
7	28	APC_c.667C>T	p.Q223K	COSM4166224	NM_000038
7	29	APC_c.694C>T	p.R232*	COSM13130	NM_000038
7	30	APC_c.3916G>T	p.E1306*	COSM18760	NM_000038
7	31	APC_c.3925G>T	p.E1309*	COSM18775	NM_000038
8	32	AR_c.173A>T	p.Q58L	COSM376477	NM_001011645
9	33	ARID1A_c.5965C>T	p.R1989*	COSM51425	NM_006015
10	34	ASH1L_c.6217C>T	p.R2073C	COSM170344	NM_018489
11	35	ATM_c.748C>T	p.R250*	COSM173211	NM_000051
12	36	ATP2B4_c.928C>T	p.R310C	COSM171783	NM_001684
13	37	ATP8B2_c.536C>T	p.A179V	COSM167189	NM_020452
14	38	ATXN1_c.639G>T	p.Q213K	N.A	NM_000332
15	39	B2M_c.37_38delCT	p.L15fs*41	COSM144579	NM_004048
16	40	BATF_c.109C>T	p.R37C	COSM170604	NM_006399
17	41	BRAF_c.1415A>G	p.Y472C	COSM1133046	NM_004333
17	42	BRAF_c.1789C>G	p.L597V	COSM470	NM_004333
17	43	BRAF_c.1799T>A	p.V600E	COSM476	NM_004333
17	44	BRAF_c.1799_1800TG>AA	p.V600E	COSM475	NM_004333
17	45	BRAF_c.1397G>T	p.G466V	COSM451	NM_004333
17	46	BRAF_c.1406G>T	p.G469V	COSM459	NM_004333
17	47	BRAF_c.1406G>C	p.G469A	COSM460	NM_004333
17	48	BRAF_c.1406G>A	p.G469E	COSM461	NM_004333
18	49	CASQ2_c.475G>A	p.E159K	COSM177354	NM_001232
19	50	CD93_c.361delG	p.E121fs*79	COSM168576	NM_012072
20	51	CFTR_c.3807C>T	p.I1269I	COSM177860	NM_000492
21	52	CLASP1_G3886A	p.R1302*	N.A	NM_001207051
22	53	COL11A1_c.1138C>T	p.E380K	N.A	NM_001854
23	54	CRB1_c.1470C>T	p.G490G	COSM209334	NM_201253
24	55	CRTC1_c.1706delC	p.S572fs*6	COSM182317	NM_015321
25	56	CTNNB1_c.121A>G	p.T41A	COSM5664	NM_001904
25	57	CTNNB1_c.95A>C	p.D32A	COSM5690	NM_001904
25	58	CTNNB1_c.95A>G	p.D32G	COSM5681	NM_001904
25	59	CTNNB1_c.95A>T	p.D32V	COSM5691	NM_001904
25	60	CTNNB1_c.94G>A	p.D32N	COSM5672	NM_001904
25	61	CTNNB1_c.94G>C	p.D32H	COSM5668	NM_001904
25	62	CTNNB1_c.94G>T	p.D32Y	COSM5661	NM_001904
26	63	DIS3_c.1055C>T	p.R352Q	N.A	NM_001128226
27	64	DNAH5_c.200G>T	p.R67I	COSM173663	NM_001369
27	65	DNAH5_c.671G>A	p.R224Q	COSM260502	NM_001369
28	66	DNAJC24_c.181G>A	p.E61K	COSM185330	NM_181706
29	67	DNMT1_c.1294G>A	p.E432K	COSM266403	NM_001379
30	68	DSPP_c.2646C>T	p.S882S	N.A	NM_014208
31	69	ERBB2_c.2263T>A	p.L755M	COSM1205571	NM_004448
31	70	ERBB2_c.2263T>C	p.L755L	COSM1578943	NM_004448
31	71	ERBB2_c.2264T>C	p.L755S	COSM14060	NM_004448
31	72	ERBB2_c.2263_2264TT>CC	p.L755P	COSM683	NM_004448
32	73	FAM123B_c.1072C>T	p.R358*	COSM193868	NM_152424
32	74	FAM123B_c.1489C>T	p.R497*	COSM265801	NM_152424
33	75	FAM13C_c.1600G>T	p.E534*	COSM919183	NM_198215
34	76	FAM71E2_c.2333_2356del24	p.Q778_E785delQPWGEMKE	COSM1396564	NM_001145402
35	77	FBXW7_c.1039C>T	p.R347C	COSM1154293	NM_033632
35	78	FBXW7_c.1040G>A	NA	N.A	NM_033632
35	79	FBXW7_c.1154G>A	p.R465C	COSM22932	NM_033632
35	80	FBXW7_c.1394G>A	p.R465H	COSM22965	NM_033632
35	81	FBXW7_c.1154G>A	p.R465fs*7	COSM5751237	NM_033632
35	82	FBXW7_c.1394G>T	p.R465L	COSM33762	NM_033632
35	83	FBXW7_c.1393_1394insA	p.R465fs*7	COSM5751287	NM_033632
35	84	FBXW7_c.1395T>C	p.R465R	COSM1427728	NM_033632
35	85	FBXW7_c.1435C>T	p.R479*	COSM206697	NM_033632
35	86	FBXW7_c.1435C>G	p.R479G	COSM22966	NM_033632
35	87	FBXW7_c.1436G>T	p.R479L	COSM27058	NM_033632
35	88	FBXW7_c.1436G>C	p.R479P	COSM420169	NM_033632
35	89	FBXW7_c.1436G>A	p.R479Q	COSM22974	NM_033632
35	90	FBXW7_c.1435_1436insA	p.R479fs*6	COSM5751205	NM_033632
35	91	FBXW7_c.1505C>T	p.A502V	N.A	NM_033632
35	92	FBXW7_c.1159C>T	p.R387C	COSM1154290	NM_033632
35	93	FBXW7_c.1159C>G	p.R387G	COSM1133711	NM_033632
35	94	FBXW7_c.1159C>A	p.R387S	COSM1149853	NM_033632
35	95	FBXW7_c.1514G>T	p.R505L	COSM23000	NM_033632
35	96	FBXW7_c.1514G>C	p.R505P	COSM22976	NM_033632
35	97	FBXW7_c.1514G>A	p.R505H	COSM25812	NM_033632
35	98	FBXW7_c.1393_1394CG>TA	p.R465Y	COSM133115	NM_033632
35	99	FBXW7_c.1732C>T	p.R578*	COSM167197	NM_033632
36	100	FGFR2_c.1645A>C	p.N549H	COSM250083	NM_022970
36	101	FGFR2_c.1646A>G	p.N549S	COSM3665555	NM_022970
36	102	FGFR2_c.1647T>G	p.N549K	COSM36902	NM_022970
36	103	FGFR2_c.1647T>A	p.N549K	COSM36912	NM_022970
36	104	FGFR2_c.755C>G	p.S252W	COSM36903	NM_022970
36	105	FGFR2_c.756G>A	p.S252S	COSM4012196	NM_022970
37	106	FOXN3_c.287delC	p.P96fs*42	COSM293540	NM_005197
38	107	GNA11_c.626A>C	p.Q209P	COSM52970	NM_002067
38	108	GNA11_c.626A>T	p.Q209L	COSM52969	NM_002067
38	109	GNA11_c.627G>T	p.Q209H	COSM1717778	NM_002067
38	110	GNA11_c.626_627AG>TA	p.Q209L	COSM52971	NM_002067
39	111	GNAQ_c.625_626TG>AA	p.Q209L	COSM28759	NM_002072
39	112	GNAQ_c.627T>G	p.Q209H	COSM1666995	NM_002072
40	113	GOLGA4_c.4681G>T	p.E1561*	COSM169626	NM_002078
41	114	GP2_c.1018C>T	p.D340N	N.A	NM_001007240
41	115	GP2_c.122C>T	p.S41L	COSM182687	NM_001007240
42	116	HEG1_ c.2004A>G	p.S668S	N.A	NM_020733
43	117	HES3_ c.286C>A	p.S668S	N.A	NM_001024598
44	118	HLA-B_c.207_208insT	p.E70fs*1	COSM4602959	NM_005514
45	119	HMCN1_c.11110G>A	p.E3704K	COSM257121	NM_031935
45	120	HMCN1_c.11110G>T	p.E3704*	COSM208940	NM_031935
46	121	HRAS_c.178G>A	p.G60S	COSM1354327	NM_005343
46	122	HRAS_c.37C>G	p.G13R	COSM486	NM_005343
46	123	HRAS_c.37C>T	p.G13S	COSM487	NM_005343
46	124	HRAS_c.34C>A	p.G12C	COSM481	NM_005343
46	125	HRAS_c.34C>G	p.G12R	COSM482	NM_005343
46	126	HRAS_C.34C>T	p.G12S	COSM480	NM_005343
46	127	HRAS_c.404C>T	p.R135Q	N.A	NM_005343
46	128	HRAS_c.222G>A	p.T74T	COSM3687358	NM_005343
46	129	HRAS_c.330G>A	p.P110P	COSM1354323	NM_005343
47	130	HRSP12_c.359G>A	p.R120Q	COSM174099	NM_005836
48	131	IL13RA2_c.1011G>A	p.S337S	COSM261402	NM_000640
49	132	IL2RA_c.426C>T	p.F142F	COSM177223	NM_000417
50	133	ING1_c.586C>T	p.R196*	COSM201010	NM_198219
51	134	ITIH2_c.702C>T	p.F234F	COSM176303	NM_002216
52	135	KAT2B_c.2044C>T	p.R682*	COSM171921	NM_003884
53	136	KIF5A_c.332G>A	p.R111Q	COSM169125	NM_004984
54	137	KIT_c.1667_1672delAGTGGA	p.W557_K558del	COSM1210	NM_000222
54	138	KIT_c.1670_1675delGGAAGG	p.W557_V559>F	COSM1226	NM_000222
54	139	KIT_c.1671_1676delGAAGGT	p.W557_V559>C	COSM1233	NM_000222
54	140	KIT_c.1669_1674delTGGAAG	p.W557_K558del	COSM1217	NM_000222
54	141	KIT_c.1669_1677del9	p.W557_V559del	COSM1218	NM_000222
54	142	KIT_c.1669_1683del15	p.W557_E561del	COSM1332	NM_000222
54	143	KIT_c.1669T>A	p.W557R	COSM1216	NM_000222
54	144	KIT_c.1669T>C	p.W557R	COSM1219	NM_000222
54	145	KIT_c.1669T>G	p.W557G	COSM1221	NM_000222
54	146	KIT_c.1676T>A	p.V559D	COSM1252	NM_000222
54	147	KIT_c.1676T>C	p.V559A	COSM1255	NM_000222
54	148	KIT_c.1679T>A	p.V560D	COSM1257	NM_000222
54	149	KIT_c.1679T>G	p.V560G	COSM1260	NM_000222
54	150	KIT_c.1726C>T	p.L576F	COSM33966	NM_000222
54	151	KIT_c.1727T>C	p.L576P	COSM1290	NM_000222
54	152	KIT_c.2446G>C	p.D816H	COSM1311	NM_000222
54	153	KIT_c.2446G>T	p.D816Y	COSM1310	NM_000222
54	154	KIT_c.2447A>T	p.D816V	COSM1314	NM_000222
54	155	KIT_c.2465A>G	p.N822S	COSM33975	NM_000222
54	156	KIT_c.2464C>T	p.N822Y	COSM19109	NM_000222
54	157	KIT_c.2466T>A	p.N822K	COSM1321	NM_000222
54	158	KIT_c.2466T>C	p.N822N	COSM1319	NM_000222
54	159	KIT_c.2466T>G	p.N822K	COSM1322	NM_000222
55	160	KRAS_c.34G>A	p.G12S	COSM517	NM_033360
55	161	KRAS_c.34G>C	p.G12R	COSM518	NM_033360
55	162	KRAS_c.34G>T	p.G12C	COSM516	NM_033360
55	163	KRAS_c.35G>A	p.G12D	COSM521	NM_033360
55	164	KRAS_c.35G>C	p.G12A	COSM522	NM_033360
55	165	KRAS_c.35G>T	p.G12V	COSM520	NM_033360
55	166	KRAS_c.38G>A	p.G13D	COSM532	NM_033360
55	167	KRAS_c.38G>T	p.G13V	COSM534	NM_033360
55	168	KRAS_c.38G>C	p.G13A	COSM533	NM_033360
55	169	KRAS_c.181C>A	p.Q61K	COSM549	NM_033360
55	170	KRAS_c.181C>G	p.Q61E	COSM550	NM_033360
55	171	KRAS_c.182A>C	p.Q61P	COSM551	NM_033360
55	172	KRAS_c.182A>G	p.Q61R	COSM552	NM_033360
55	173	KRAS_c.182A>T	p.Q61L	COSM553	NM_033360
55	174	KRAS_c.183A>C	p.Q61H	COSM554	NM_033360
55	175	KRAS_c.183A>T	p.Q61H	COSM555	NM_033360
55	176	KRAS_c.351A>T	p.K117N	COSM28519	NM_033360
55	177	KRAS_c.351A>C	p.K117N	COSM19940	NM_033360
55	178	KRAS_c.437C>T	p.A146V	COSM19900	NM_033360
55	179	KRAS_c.436G>C	p.A146P	COSM19905	NM_033360
55	180	KRAS_c.436G>A	p.A146T	COSM19404	NM_033360
55	181	KRAS_c.436G>T	p.A146S	COSM5967494	NM_033360
56	182	KRTAP4-5_c.235A>T	p.C81R	N.A	NM_033188
57	183	KRTAP5-5_c.91T>C	p.C31R	N.A	NM_001001480
58	184	LRCH1_c.455G>A	p.R152Q	N.A	NM_001164213
59	185	LRRC8D_c.2154C>T	p.L718L	COSM261840	NM_018103
60	186	MAEL_c.799C>T	p.R267*	COSM169718	NM_032858
61	187	MAP2K1_c.169A>G	p.K57E	COSM5369532	NM_002755
61	188	MAP2K1_c.171G>T	p.K57N	COSM1235478	NM_002755
61	189	MAP2K1_c.370C>T	p.P124S	COSM235614	NM_002755
61	190	MAP2K1_c.371C>A	p.P124Q	COSM1167912	NM_002755
61	191	MAP2K1_c.371C>T	p.P124L	COSM1315861	NM_002755
62	192	MECOM_c.2034delA	p.G679fs*30	COSM3203586	NM_001105077
63	193	MET_c.3029C>T	p.T1010I	COSM707	NM_001127500
63	194	MET_c.3757T>G	p.Y1253D	COSM700	NM_001127500
64	195	MIA2_c.754C>T	p.R252W	COSM176762	NM_054024
65	196	MLANA_c.152G>A	p.R51Q	COSM170647	NM_005511
66	197	MTF2_c.59G>A	p.R20Q	COSM176178	NM_007358
67	198	MYOG_c.91G>A	p.E31K	COSM177068	NM_002479
68	199	NRAS_C.181C>A	p.Q61K	COSM580	NM_002524
68	200	NRAS_c.181C>G	p.Q61E	COSM581	NM_002524
68	201	NRAS_c.181C>T	p.Q61*	COSM6005482	NM_002524
68	202	NRAS_c.183A>T	p.Q61H	COSM586	NM_002524
68	203	NRAS_c.183A>G	p.Q61Q	COSM587	NM_002524
68	204	NRAS_c.35G>T	p.G12V	COSM566	NM_002524
68	205	NRAS_c.35G>C	p.G12A	COSM565	NM_002524
68	206	NRAS_c.35G>A	p.G12D	COSM564	NM_002524
68	207	NRAS_c.34G>T	p.G12C	COSM562	NM_002524
68	208	NRAS_c.34G>C	p.G12R	COSM561	NM_002524
68	209	NRAS_c.34G>A	p.G12S	COSM563	NM_002524
69	210	NUMA1_c.5897G>A	p.R1966H	COSM171407	NM_006185.3
70	211	OVGP1_c.1606T>C	p.S536T	N.A	NM_002557
71	212	PAX3_c.1271C>T	p.T424M	COSM268193	NM_181459
72	213	PCBP1_c.299T>C	p.L100P	COSM195129	NM_006196
72	214	PCBP1_c.299T>A	p.L100Q	COSM287208	NM_006196
73	215	PDGFRA_c.2524G>T	p.D842Y	COSM12396	NM_006206
73	216	PDGFRA_c.2525A>T	p.D842V	COSM736	NM_006206
74	217	PIK3CA_c.3140A>G	p.H1047R	COSM775	NM_006218
74	218	PIK3CA_c.3140A>T	p.H1047L	COSM776	NM_006218
74	219	PIK3CA_c.1636G>A	p.Q546K	COSM255876	NM_006218
74	220	PIK3CA_c.1636C>G	p.Q546E	COSM6147	NM_006218
74	221	PIK3CA_c.1637A>C	p.Q546P	COSM767	NM_006218
74	222	PIK3CA_c.1637A>G	p.Q546R	COSM12459	NM_006218
74	223	PIK3CA_c.1637A>T	p.Q546L	COSM25041	NM_006218
74	224	PIK3CA_c.1624G>A	p.E542K	COSM760	NM_006218
74	225	PIK3CA_c.1633G>A	p.E545K	COSM763	NM_006218
74	226	PIK3CA_c.1633G>C	p.E545Q	COSM27133	NM_006218
74	227	PIK3CA_c.1634A>G	p.E545G	COSM764	NM_006218
74	228	PIK3CA_c.1634A>T	p.E545V	COSM27155	NM_006218
74	229	PIK3CA_c.1645G>A	p.D549N	COSM17470	NM_006218
74	230	PIK3CA_c.2176G>A	p.E726K	COSM87306	NM_006218
74	231	PIK3CA_c.263G>A	p.R88Q	COSM746	NM_006218
75	232	PIK3R1_c.1042C>T	p.R348*	COSM85926	NM_181523
76	233	PLEKHA6_c.982delG	p.V328fs*172	COSM269905	NM_014935
77	234	POLE_c.1231G>T	p.V411L	COSM204094	NM_006231
78	235	PPP2R1A_c.547C>T	p.R183W	COSM51211	NM_014225
79	236	PRKCI_c.1438C>T	p.R480C	COSM78349	NM_002740
80	237	PTEN_c.800delA	p.K267fs*9	COSM5809	NM_000314
80	238	PTEN_c.388C>G	p.R130G	COSM5219	NM_000314
80	239	PTEN_c.389G>A	p.R130Q	COSM5033	NM_000314
80	240	PTEN_c.389G>C	p.R130P	COSM5277	NM_000314
80	241	PTEN_c.389G>T	p.R130L	COSM5216	NM_000314
80	242	PTEN_c.517C>T	p.R173C	COSM5089	NM_000314
80	243	PTEN_c.518G>A	p.R173H	COSM5039	NM_000314
80	244	PTEN_c.697C>T	p.R233*	COSM5154	NM_000314
80	245	PTEN_c.477G>T	p.R159S	COSM5287	NM_000314
81	246	RAF1_c.770C>T	p.S257L	COSM3586964	NM_002880
82	247	RET_c.1901G>A	p.C634Y	COSM974	NM_020975
82	248	RET_C.1900T>C	p.C634R	COSM966	NM_020975
82	249	RET_c.1902C>G	p.C634W	COSM975	NM_020975
82	250	RET_c.2753T>C	p.M918T	COSM965	NM_020975
83	251	RFX4_c.930C>T	p.F310F	COSM172926	NM_213594
84	252	RIMS2_c.2462G>A	p.R821Q	N.A	NM_001100117
85	253	RNF145_c.70A>G	p.K24E	COSM1435649	NM_144726
86	254	RNF150_c.623C>T	p.S208L	COSM205395	NM_020724
87	255	SETD1B_c.15delC	p.H8fs*27	COSM202522	NM_015048
88	256	SLC46A3_c.502C>T	p.R168*	COSM168919	NM_181785
89	257	SLFN11_c.2194C>T	p.R732C	COSM168650	NM_152270
90	258	SMAD2_c.1391C>A	p.S464*	COSM268154	NM_001003652
91	259	SMAD4_c.989A>C	p.E330A	COSM14110	NM_005359
91	260	SMAD4_c.1081C>A	p.R361S	COSM14151	NM_005359
91	261	SMAD4_c.1081C>T	p.R361C	COSM14140	NM_005359
91	262	SMAD4_c.1082C>A	p.R361H	COSM14122	NM_005359
91	263	SMAD4_c.1051G>A	p.D351N	COSM32910	NM_005359
91	264	SMAD4_c.1051G>C	p.D351H	COSM14135	NM_005359
91	265	SMAD4_c.1065C>A	p.D355E	COSM14095	NM_005359
91	266	SMAD4_c.1065C>G	p.D355E	COSM5008090	NM_005359
91	267	SMAD4_c.1609G>T	p.D537Y	COSM14164	NM_005359
92	268	SOCS5_c.1391C>T	p.S464L	COSM265390	NM_144949
93	269	STK11_c.787_790delTTGT	p.F264fs*22	COSM20857	NM_000455
93	270	STK11_c.842delC	p.P281fs*6	COSM12924	NM_000455
93	271	STK11_c.109C>T	p.Q37*	COSM12925	NM_000455
93	272	STK11_c.508C>T	p.Q170*	COSM20943	NM_000455
93	273	STK11_c.658C>T	p.Q220*	COSM13480	NM_000455
94	274	TBP_c.222G>A	p.Q53Q	N.A	NM_003194
94	275	TBP_c.225G>A	p.Q53Q	N.A	NM_003194
95	276	TCF7L2_c.1393C>T	p.R465C	COSM32406	NM_030756
96	277	TFCP2_c.1016G>A	p.R339Q	COSM173897	NM_005653
97	278	TGFBR1_c.722C>T	p.S241L	COSM277669	NM_004612
98	279	TP53_c.524G>A	p.R175H	COSM1640851	NM_001126113
98	280	TP53_c.742C>T	p.R248W	COSM1640831	NM_001126113
98	281	TP53_c.743G>A	p.R248Q	COSM1640830	NM_001126113
98	282	TP53_c.818G>A	p.R273H	COSM1645335	NM_001126113
98	283	TP53_c.817C>T	p.R273C	COSM1645518	NM_001126113
98	284	TP53_c.586C>T	p.R196*	COSM1640847	NM_001126113
98	285	TP53_c.637C>T	p.R213*	COSM1638393	NM_001126113
98	286	TP53_c.733G>A	p.G245S	COSM1640833	NM_001126113
98	287	TP53_c.844C>T	p.R282W	COSM1636702	NM_001126113
98	288	TP53_c.916C>T	p.R306*	COSM1640820	NM_001126113
99	289	TSHZ2_c.1893C>T	p.G631G	COSM1412534	NM_173485
100	290	UBXN11_c.1501G>A	p.P501p	N.A	NM_183008
101	291	ZCCHC9_c.774G>A	p.P258P	COSM177023	NM_032280
102	292	ZFP28_c.1574G>T	p.R525I	COSM193499	NM_020828
103	293	ZNF167_c.2048G>T	p.R683I	COSM173531	NM_001288590
104	294	ZNF439_c.785G>T	p.R262I	COSM265014	NM_152262
105	295	ZNF583_c.973G>A	p.E325K	COSM175991	NM_152478
106	296	ZNF7_c.977G>T	p.R326I	COSM258510	NM_003416
107	297	ZNF70_c.731G>T	p.R244I	COSM183175	NM_021916
108	298	ZNF721_c.1646G>T	p.R549I	COSM258514	NM_133474
109	299	ZNHIT6_c.772C>T	p.R258*	COSM169981	NM_017953
N.A: not available

## Sheet: SuppTable2
Supp Table 2. Primer sequences for mutation detection by CRC panel.
WELL	SNP_ID	PCR Primer-1 (5'-3')	PCR Primer-2 (5'-3')	Extension Primer (5'-3')
W1	ABCA12_C4544T	ACGTTGGATGCTACTGGAGTTGACCCATGT	ACGTTGGATGACTGTTGGGTGGAGAAGTTC	TTACCCATGTTCTCGCC
W1	ABCB1_C857A	ACGTTGGATGGCAGGAAAGCAGCACCTATA	ACGTTGGATGGTTCTTTTTCTCAGGTACAAC	GTGATAGCTTTCTTTATCCCAATT
W1	ACTR10_G1025A	ACGTTGGATGCAACCAGGCCACACAATTAG	ACGTTGGATGAAAAAGCACTTGGCACTAAG	GCAGGTGGAGTATGAATT
W1	ACVR2A_1303delA	ACGTTGGATGAATTGGCCAGCATCCATCTC	ACGTTGGATGACTTACAGCATGTTTCTGCC	TGCATGAAGTTGTTGTGCATAAAAAAA
W1	AKT1_G49A	ACGTTGGATGTGCCATCATTCTTGAGGAGG	ACGTTGGATGTAGAGTGTGCGTGGCTCTCA	CCAGGTCTTGATGTACT
W1	ALK_T3521CG_A	ACGTTGGATGTGCAGCGAACAATGTTCTGG	ACGTTGGATGAAGATTTGCCCAGACTCAGC	AGCACAATGTTCTGGTGGTTT
W1	APC_C1495T	ACGTTGGATGGGCTTACTAATGACCACTAC	ACGTTGGATGACCTTGTTGGCTACATCTCC	CCACTACAGTATTACACTAAGA
W1	APC_C2626T	ACGTTGGATGCAACTACCATCCAGCAACAG	ACGTTGGATGCATGACTTTGGCAATCTGGG	CCAGGAACTTCTTCAAAG
W1	APC_C4045T	ACGTTGGATGCCTAGAACCAAATCCAGCAG	ACGTTGGATGGGGAGATTTCGCTCCTGAAG	TTCAGAATCAGCCAGG
W1	APC_C4216T	ACGTTGGATGTTGAGAGTCGTTCGATTGCC	ACGTTGGATGCTATCTGGAAGATCACTGGG	ATTGCCAGCTCCGTT
W1	APC_C667T	ACGTTGGATGGGTTTCTTGTTTTATTTTAG	ACGTTGGATGGCTTGGGACTGTAAAAGCTG	GAAGAATAGCCAGAATTCAG
W1	APC_C694T	ACGTTGGATGACCTCTGCTTCTGTTGCTTG	ACGTTGGATGGAAGAATAGCCAGAATTCAG	CCCTCGCTTGGGACTGTAAAAGCTGTC
W1	ARID1A_C5965T	ACGTTGGATGCATTGCCTGGCACAAATGAC	ACGTTGGATGGGACTGGCAGGATTCTCTTG	CCTTGCACAAATGACAGGCTTC
W1	ATP8B2_C536T	ACGTTGGATGAAGAGGAAGAACCTACAGGC	ACGTTGGATGGATGAATGTCTGTGTTGGTG	ACCCTGTCCCTTACC
W1	CFTR_C3807T	ACGTTGGATGAGACTACTGAACACTGAAGG	ACGTTGGATGAAGGCTTTCCTCCACTGTTG	TGAAGGAGAAATCCAGAT
W1	CLASP1_G3886A_q	ACGTTGGATGCCCTCAAAACTCTTAACGCC	ACGTTGGATGGTGTGGTGTTTGGTGATGTC	TTAACGCCAGTGCTC
W1	CTNNB1_A121G	ACGTTGGATGACTGGCAGCAACAGTCTTAC	ACGTTGGATGGCCTTTACCACTCAGAGAAG	AACTTGAATCCATTCTGGTGCCACT
W1	ERBB2_T2264C	ACGTTGGATGGGGCTTACGTCTAAGATTTC	ACGTTGGATGTGAAAATTCCAGTGGCCATC	CCCCCCTTTGGGGGATGTGTTTTCCCTC
W1	FBXW7_C1039T	ACGTTGGATGGAAGTCCCAACCATGACAAG	ACGTTGGATGCCTTATATGGGCATACTTCC	AACCGTTTTCATGAAGATGCATACAA
W1	FBXW7_T1395C	ACGTTGGATGGAAGTCCCAACCATGACAAG	ACGTTGGATGCCTTATATGGGCATACTTCC	GGGAGTTTTTCATGAAGATGCATACA
W1	FGFR2_A1645C	ACGTTGGATGTGGTGTCAGAGATGGAGATG	ACGTTGGATGTTTCCTCCTACTCACCATCC	CCCGCTTGGGAAACACAAGAATATCATA
W1	HRAS_G330A	ACGTTGGATGAGATTCCACAGTGCGTGCAG	ACGTTGGATGATCAAACGGGTGAAGGACTC	ATGGTCCCCACCAGCACCAT
W1	IL2RA_C426T	ACGTTGGATGGGGAAAATGAAGCCACAGAG	ACGTTGGATGTCTGTGTAGAGCCCTGTATC	AAGCCACAGAGAGAATTTATCATTT
W1	KIT_1670_1675delGGAAGG	ACGTTGGATGGAAGTTGTGTTGGGTCTATG	ACGTTGGATGCCCACAGAAACCCATGTATG	GGGTTTTTCCATTTATCTCCTCAACAA
W1	KIT_1671_1676delGAAGGT	ACGTTGGATGGAAGTTGTGTTGGGTCTATG	ACGTTGGATGCCCACAGAAACCCATGTATG	TTGTGTCCATTTATCTCCTCAACA
W1	KIT_T1676AC	ACGTTGGATGCCCACAGAAACCCATGTATG	ACGTTGGATGGAAGTTGTGTTGGGTCTATG	ATGTCTGAAGTACAGTGGAAGG
W1	MLANA_G152A	ACGTTGGATGAGTGATCCTGGGAGTCTTAC	ACGTTGGATGTACCAACCATCAAGGCTCTG	GTCAGCGGCTGTTGGTATTGTAGAAGAC
W1	NRAS_A_A182TGC	ACGTTGGATGCCTGTTTGTTGGACATACTG	ACGTTGGATGTCGCCTGTCCTCATGTATTG	CCCCGGGACATACTGGATACAGCTGGAA
W1	PLEKHA6_982delG	ACGTTGGATGAAAATTGCCCAGCGCAAGAG	ACGTTGGATGTCACCTCCGAAGGTCTTCAG	AATCTGCGCCGGGGG
W1	PTEN_C388G	ACGTTGGATGGCAATTCACTGTAAAGCTGG	ACGTTGGATGGCCTTTAAAAATTTGCCCCG	TCCGGTAAAGCTGGAAAGGGA
W1	RNF145_A70G	ACGTTGGATGCTGAATTTTAGGTCTTCTCC	ACGTTGGATGAACACTGCCTCCAGTTTCTC	ATCTTCTCCAAGAAAAAAAAAAAG
W1	SMAD4_G1082A	ACGTTGGATGGTGGACATTGGAGAGTTGAC	ACGTTGGATGTCCTTCAAGCTGCCCTATTG	CGGATAGTTGACCCAAACAAAAG
W1	STK11_C109T	ACGTTGGATGTATGGACACGTTCATCCACC	ACGTTGGATGATCAGGTACTTGCCGATGAG	CCTCCACCGAGGTCATCTAC
W1	TP53_G524A	ACGTTGGATGTCTACAAGCAGTCACAGCAC	ACGTTGGATGCTGCTCACCATCGCTATCTG	ACGGAGGTTGTGAGGC
W1	TP53_C916T	ACGTTGGATGACCGCTTCTTGTCCTGCTTG	ACGTTGGATGAGAATCTCCGCAAGAAAGGG	GTCCTGCTTGCTTACCTC
W1	ZNF439_G785T	ACGTTGGATGTGCTTTCCCACATTCCTGAC	ACGTTGGATGAGTTATTCTGCTACCCATCG	TTCTTTTCTCCAATGTGAGTT
W2	ALK_G3824AT	ACGTTGGATGAAGAGTGGCCAAGATTGGAG	ACGTTGGATGTGAGGCAGTCTTTACTCACC	AAAACGATTGGAGACTTCGGGATGGCCC
W2	ALK_T3521CG_C	ACGTTGGATGTGCAGCGAACAATGTTCTGG	ACGTTGGATGAAGATTTGCCCAGACTCAGC	GGGCAATGTTCTGGTGGTTG
W2	APC_G4222T	ACGTTGGATGCTATCTGGAAGATCACTGGG	ACGTTGGATGTTGAGAGTCGTTCGATTGCC	TCCTGACCATTCCACTGCATGGTT
W2	ATM_C748T	ACGTTGGATGCAGCTCTTACTATCTTCCTC	ACGTTGGATGGTGGGAAGAATTTCATCTCC	TCCTGTGGCTGTCAACTTTCGAATT
W2	B2M_37_38delCT	ACGTTGGATGACTCACGCTGGATAGCCTC	ACGTTGGATGTGAAGCTGACAGCATTCGGG	GAAGACAGGCCAGAAAGAGAG
W2	BATF_C109T	ACGTTGGATGTGAGAAGAGTTCAGAGGAGG	ACGTTGGATGTGAACACTTACCAGGTGCAG	CAGAGGAGGGAGAAAAAT
W2	CRTC1_1706delC	ACGTTGGATGGCTAAGCAGTGCCTTTTGTC	ACGTTGGATGGGTCAGTTCTTTAGAGAGGC	AGGAGAGTCCCCCCC
W2	DNAH5_G200T	ACGTTGGATGTCTGCTTCCTCCACATCTTG	ACGTTGGATGTGCCTTTTTCTTTTTCCCAG	ACCAGCAAAAAGTTGATCAATT
W2	DNAH5_G671A	ACGTTGGATGCCACAGTCTGTGTGTTTTAC	ACGTTGGATGGGGTTTTCAGTTCAAGTATG	GTTCATTCTAATTAGGTGAACCTTC
W2	DNMT1_G1294A	ACGTTGGATGTGTACTGTAAGCACGGTCAC	ACGTTGGATGGATTGGTTTTGCTGAACCAG	CCCAGCCTCATCGAGAAGAATATC
W2	FAM123B_C1489T	ACGTTGGATGATAGGGCATCTCCACTGTAG	ACGTTGGATGTGAGGATGATTCAGGTGAGG	TTTTTCATCTCCACTGTAGCTGTCTC
W2	FAM71E2_2333_2356del24	ACGTTGGATGTGGAGCGAAAGGGCACCTTG	ACGTTGGATGAGTCGCACACCTGGGTGAAG	CTTGGGGCCCCTTGGGGTCCCAGGGTG
W2	FBXW7_C1505T	ACGTTGGATGTGAGACAGGCCAGTGTTTAC	ACGTTGGATGACCCTCCTGCCATCATATTG	TTTACGTTTTGATGGGTCATGTTG
W2	FBXW7_C1159TGA	ACGTTGGATGACCCTCCTGCCATCATATTG	ACGTTGGATGTGAGACAGGCCAGTGTTTAC	GGACGCCTGCCATCATATTGAACACAGC
W2	FGFR2_A_A1646CG	ACGTTGGATGTGGTGTCAGAGATGGAGATG	ACGTTGGATGTTTCCTCCTACTCACCATCC	AAGGGAAACACAAGAATATCATAA
W2	HRAS_G178A	ACGTTGGATGAACACACACAGGAAGCCCTC	ACGTTGGATGAGACGTGCCTGTTGGACATC	CCTATGTACTCCTCCTGGC
W2	ING1_C586T	ACGTTGGATGACAGTACGTGGGTTCGTTGG	ACGTTGGATGAGAAGAAGAAGCGCTCCAAG	CAGGGGACGCCTCTC
W2	ITIH2_C702T	ACGTTGGATGGTTCCCGACACATTTGAAGG	ACGTTGGATGTCAGGGTACCTTCTGTTGTC	CCCACATTTGAAGGCCATTT
W2	KIT_T1669ACG_2	ACGTTGGATGGAAGTTGTGTTGGGTCTATG	ACGTTGGATGCCCACAGAAACCCATGTATG	TCCTCAACAACCTTCC
W2	KRAS_G34ACT	ACGTTGGATGAGGCCTGCTGAAAATGACTG	ACGTTGGATGTAGCTGTATCGTCAAGGCAC	ATGTGGTAGTTGGAGCT
W2	KRAS_A351TC	ACGTTGGATGAGTCCTGAGCCTGTTTTGTG	ACGTTGGATGTGAAGATGTACCTATGGTCC	ACCGGTCTAGAAGGCAAATCACA
W2	MAP2K1_A169G	ACGTTGGATGTAGAGCTTGATGAGCAGCAG	ACGTTGGATGTCATCCTTCAGTTCTCCCAC	CCTGGAGGCCTTTCTTACCCAG
W2	MET_C3029T	ACGTTGGATGCACTCCTCATTTGGATAGGC	ACGTTGGATGGCTCGGTAGTCTACAGATTC	CCCGAAGTGTAAGCCCAA
W2	MIA2_C754T	ACGTTGGATGTCATTCTCATCTTCCACTGC	ACGTTGGATGGAGGAGAACAAGCTGAAGAG	ATTCCACTGCTATTTTTCTACTCC
W2	MTF2_G59A	ACGTTGGATGCAGGTAATTCACTGGTCCAC	ACGTTGGATGAGACAGCTTGGTCAAGGATG	CTGTACACAAGCGGTCTCCTTTACGTC
W2	NRAS_A183TG	ACGTTGGATGTCGCCTGTCCTCATGTATTG	ACGTTGGATGCCTGTTTGTTGGACATACTG	CTTTTTCTCTCATGGCACTGTACTCTTC
W2	PIK3CA_G1645A	ACGTTGGATGTAGCACTTACCTGTGACTCC	ACGTTGGATGGCAATTTCTACACGAGATCC	CCTGTGACTCCATAGAAAAT
W2	PIK3CA_G2176A	ACGTTGGATGACAAACTAGAGTCACACACC	ACGTTGGATGAGTCGAGGCAATGGAAAAGC	GGGAAAGTCACACACCTTTTGTGTTT
W2	PIK3CA_G263A	ACGTTGGATGAGGGTTGAAAAAGCCGAAGG	ACGTTGGATGTACTCAAGAAGCAGAAAGGG	CCGAAGGTCACAAAGT
W2	PTEN_C697T	ACGTTGGATGTCTGCCAGCTAAAGGTGAAG	ACGTTGGATGACGGCTGAGGGAACTCAAAG	CCAATTCAGGACCCACA
W2	RIMS2_G2462A	ACGTTGGATGATCTCTAGCATTCGTTCCCG	ACGTTGGATGCATTGGAACCCAAATGGAAC	CTATCATTCGTTCCCGAAATTCTCTT
W2	SLFN11_C2194T	ACGTTGGATGCCTCTCTCAGACCAATATCC	ACGTTGGATGGTACTTGGCTATTGGATCTG	GAGCTCACCAGAATAGTT
W2	SMAD4_C1081AT	ACGTTGGATGTCCTTCAAGCTGCCCTATTG	ACGTTGGATGGTGGACATTGGAGAGTTGAC	AGGCCCTTCTGGAGGAGAT
W2	SMAD4_G1609T	ACGTTGGATGTCTAAAGGTTGTGGGTCTGC	ACGTTGGATGGAAATTCACTTACACCGGGC	GGGTGCATGGTATGAAGTACTTCGT
W2	TGFBR1_C722T	ACGTTGGATGGATAAATCTCTGCCTCACGG	ACGTTGGATGAGTTTGGAGAGGAAAGTGGC	TTGCCTCACGGAACCAC
W2	TP53_C817T	ACGTTGGATGGAGTAGTGGTAATCTACTGG	ACGTTGGATGAGATTCTCTTCCTCTGTGCG	CCCCGGAACAGCTTTGAGGTG
W3	APC_C4132T	ACGTTGGATGACTGACAGAAGTACATCTGC	ACGTTGGATGTCAGACACCCAAAAGTCCAC	TGAGTGGGGTCTCCT
W3	APC_C4348T	ACGTTGGATGACCACCTCCTCAAACAGCTC	ACGTTGGATGTACTGCAGCTTGCTTAGGTC	ACTCAAACAGCTCAAACCAAG
W3	ATP2B4_C928T	ACGTTGGATGAAGGTCTGGTTTGAGTGTGG	ACGTTGGATGGGTAAAAAACAAGGAGTCCC	ATAGGTGGAGAGGTTACCTTTGTTGC
W3	BRAF_A1415G	ACGTTGGATGTTACATACTTACCATGCCAC	ACGTTGGATGTGATGGGCAGATTACAGTGG	TGCCACTTTCCCTTG
W3	BRAF_TG1799_1800AA	ACGTTGGATGTTCAAACTGATGGGACCCAC	ACGTTGGATGTCTTCATGAAGACCTCACAG	ACCCACTCCATCGAGATTT
W3	CRB1_C1470T	ACGTTGGATGTCCCTGTGTGAAATCGCAAC	ACGTTGGATGTCACTGAGCCACTTTTGACC	GCACACTTTCATTTGAGGG
W3	DIS3_C1055T	ACGTTGGATGAGACATCTCTTTACACCTGC	ACGTTGGATGCGTCCTTCTAATGTGGAAGC	GGGAGCCTGCTGATAAGAGAATCCCTC
W3	DNAJC24_G181A	ACGTTGGATGGCTGCAGGTCATACTCTCTT	ACGTTGGATGCAGTGGAGGAATGTGTACAG	ACTATAATTTTCCATGCTTGATCAATTT
W3	FAM13C_G1600T	ACGTTGGATGTAGGGCTGACAAGAAGAGAC	ACGTTGGATGGACACATACCTTCCTGTTTG	CAAGCGACTGCGGAAAGCCTTAAGA
W3	GNA11_G627T	ACGTTGGATGGGATGTCACGTTCTCAAAGC	ACGTTGGATGTCCTTTCAGGATGGTGGATG	TCCCTCCGCTCCGACCG
W3	GNAQ_TG625_626AA	ACGTTGGATGACCTTGCAGAATGGTCGATG	ACGTTGGATGGAGGTGACATTTTCAAAGCAG	TTTTTATGGTCGATGTAGGGGGC
W3	GP2_C122T	ACGTTGGATGAAACAGACATGAGCCTCTGG	ACGTTGGATGTTCCCAGGTTATGGAAACCC	CCTCAGCAGTCCAGGTCCAGCCCATAC
W3	HES3_ C286A	ACGTTGGATGTTCGGCGCGGAGATGAGGT	ACGTTGGATGAACCCGGCGCTGTCCATGGT	GGCGTCCTGCGCTGCCCCCTGGTG
W3	HRAS_C34AGT	ACGTTGGATGGACGGAATATAAGCTGGTGG	ACGTTGGATGTTCTGGATCAGCTGGATGG	TAGCGGGTGGTGGTGGGCGCC
W3	HRAS_C404T	ACGTTGGATGTTGGCCGAGGTCTCGATGTA	ACGTTGGATGTGCACGCACTGTGGAATCTC	CCGGGATGCCGTAGCTT
W3	KIT_A2464T	ACGTTGGATGTTGGTCTAGCCAGAGACATC	ACGTTGGATGACTGTCAAGCAGAGAATGGG	GCCCGAGACATCAAGAATGATTCT
W3	KIT_C1726T	ACGTTGGATGAGTGGAAGGTTGTTGAGGAG	ACGTTGGATGCTGGGAAACTCCCATTTGTG	GGTTACATAGACCCAACACAA
W3	LRCH1_G455A	ACGTTGGATGAAGACTTTGAGAGGCAGACC	ACGTTGGATGGGCCTTTCTGTTTACATGTG	GCGGACAGCTGATTT
W3	LRRC8D_C2154T	ACGTTGGATGCTCCCTCTATTACCCATGTC	ACGTTGGATGAAACTAAATACTGCCACTGG	TTCCATTTATTTCTCTAACAACAAGCT
W3	MAEL_C799T	ACGTTGGATGTTCTCAAGGAGCCCTCTAAG	ACGTTGGATGGAATAATCCCACATGGCCAC	GGGACCCTCTAAGACTTGGATT
W3	MAP2K1_C371AT	ACGTTGGATGTAGAACGCACCATAGAAGCC	ACGTTGGATGGGAACCAGATCATAAGGGAG	CCCCCAAGCCCACGATGTAC
W3	PAX3_C1271T	ACGTTGGATGATGGTCTAGTCTCTGACTGC	ACGTTGGATGATCAGCCCCAGACTGATTAC	CCCGGTCTGACTGCAGCTGGCCGACACC
W3	PIK3CA_A1637CGT_1	ACGTTGGATGTAGCACTTACCTGTGACTCC	ACGTTGGATGGCAATTTCTACACGAGATCC	TTGCCTCCATAGAAAATCTTTCTCC
W3	PRKCI_C1438T	ACGTTGGATGCTTTTACAGACAGAGAACGTG	ACGTTGGATGGATTAAAGCCATGTAAAAG	AGAGAACGTGGTATGC
W3	RAF1_C770T	ACGTTGGATGCCATGTGGACATTAGGTGTG	ACGTTGGATGTTTAACACCTCCAGTCCCTC	GGACATTAGGTGTGGATGTC
W3	RET_T2753C	ACGTTGGATGCATCACTTTGCGTGGTGTAG	ACGTTGGATGTCTTTAGGGTCGGATTCCAG	TTAAAGGGATTCAATTGCC
W3	TBP_G222A	ACGTTGGATGTGCTGCTGCTGCTGCTGCT	ACGTTGGATGAAGAGCAACAAAGGCAGCAG	GGTAATGCTGCTGCTGCTGTTG
W3	TBP_G225A	ACGTTGGATGTGCTGCTGCTGCTGCTGCT	ACGTTGGATGAAGAGCAACAAAGGCAGCAG	TCCTCCTGCTGCTGCTGCTGCTG
W3	TFCP2_G1016A	ACGTTGGATGAACAACCACACCTCAGGAAG	ACGTTGGATGCTGAGAAGTTTGTGAAAAGCC	GGGACGGAAGCTCAGCAGTGGTTGCATC
W3	TP53_C586T	ACGTTGGATGTTGCTCTTAGGTCTGGCCC	ACGTTGGATGCATCCAAATACTCCACACGC	CCTCCTCAGCATCTTATC
W3	TP53_C844T	ACGTTGGATGTTCTTGCGGAGATTCTCTTC	ACGTTGGATGGAGTAGTGGTAATCTACTGG	TTCTCTTCTCTTCCTCTGTGCGCC
W3	TSHZ2_C1893T	ACGTTGGATGGGTCTTTTTGGCTTCTGGAG	ACGTTGGATGACGAAGAGGCCTCATCTTTC	CTTTCTTCACTTTTGCGGAAAGAATC
W3	ZNF167_G2048T	ACGTTGGATGAGCTTTCCCACAATCATTGC	ACGTTGGATGGAGTGTGGGAAGGTATTCAG	AAAAGAGGGTTTTTCCCCAGTATGGGTT
W3	ZNF70_G731T	ACGTTGGATGATGCGGGAAAGATTTCAGCC	ACGTTGGATGCACTGATAAGGTCTCTCTCC	TCGCGCCAGCCTCAGAAAACACGAGA
W4	ALK_T3520AGC	ACGTTGGATGTTGGTTACATCCCTCTCTGC	ACGTTGGATGATTGCAGGCTCACCCCAATG	TTTTTCTCTCTGCTCTGCAGCAAA
W4	ALK_C3522GA	ACGTTGGATGATTGCAGGCTCACCCCAATG	ACGTTGGATGTTGGTTACATCCCTCTCTGC	GTGCACAATGTTCTGGTGGTT
W4	ALK_T3521CG_G	ACGTTGGATGTGCAGCGAACAATGTTCTGG	ACGTTGGATGAAGATTTGCCCAGACTCAGC	CCGCCCAATGTTCTGGTGGTTC
W4	APC_C3340T	ACGTTGGATGTGACACAAAGACTGGCTTAC	ACGTTGGATGGGGAGCCAATGGTTCAGAA	AATTTATTCCATGATTAGAACCCACTC
W4	BRAF_T1799A	ACGTTGGATGTCTTCATGAAGACCTCACAG	ACGTTGGATGTTCAAACTGATGGGACCCAC	GTGGGGATTTTGGTCTAGCTACAG
W4	ERBB2_T2263AC	ACGTTGGATGTGAAAATTCCAGTGGCCATC	ACGTTGGATGGGGCTTACGTCTAAGATTTC	AGTGGCCATCAAAGTG
W4	FAM123B_C1072T	ACGTTGGATGGTCATCATCATCTGGCAAGG	ACGTTGGATGAGAGAGCAAACCGAGATGGG	GGGAGTCACCAGGCAGGAACTTC
W4	FGFR2_C_A1646CG	ACGTTGGATGTGGTGTCAGAGATGGAGATG	ACGTTGGATGTTTCCTCCTACTCACCATCC	ATTGGGAAACACAAGAATATCATAC
W4	FGFR2_C755G	ACGTTGGATGTTCTTCCCTCTCTCCACCAG	ACGTTGGATGGACCACTGTGGAGGCATTTG	CTCCACCAGAGCGAT
W4	GNAQ_C_A626TGC	ACGTTGGATGACCTTGCAGAATGGTCGATG	ACGTTGGATGGAGGTGACATTTTCAAAGCAG	GGTATAATGGTCGATGTAGGGGGCC
W4	GOLGA4_G4681T	ACGTTGGATGCTCCTAACTCTTGAAAATG	ACGTTGGATGGAGTCCTTAAATGAAGTTC	GGAAGTGTTGAAGTTTCTGAACCAATT
W4	GP2_C1018T	ACGTTGGATGACTTACCTCTCCGAGTGATG	ACGTTGGATGAAGTCAAGTCCGCAGTGAAG	GGAGAACCCGGGCTAGGT
W4	HLA-B_207_208insT	ACGTTGGATGAATACTCCGGCCCCTCCTG	ACGTTGGATGAGTTCGTGAGGTTCGACAGC	GATCGATCCACGGCGCCCGCGGCTC
W4	HRSP12_G359A	ACGTTGGATGGTAGGTATTATAGAGTTTGC	ACGTTGGATGGGATAGCTACTGCTTCAATT	TTTGCCTCACAGGGCAGCC
W4	IL13RA2_G1011A	ACGTTGGATGGTCTAACACTTCCCCTTTCC	ACGTTGGATGATGGTAGCCAGAAACGTAGC	TTTTCTAATCCTAGGTGAAGACCTATC
W4	KAT2B_C2044T	ACGTTGGATGCTGATTGAAAGAAAACAGGC	ACGTTGGATGGGAATCTGTCGAACTCCATC	CCCCCTTGAAAGAAAACAGGCACAAATT
W4	KIF5A_G332A	ACGTTGGATGTGTGGTTGAAGATGTCTCGG	ACGTTGGATGCAAATACCTTCACTCGCCAG	AATTCGGTTGAAGATGTCTCGGGCAATT
W4	KIT_1667_1672delAGTGGA	ACGTTGGATGGAAGTTGTGTTGGGTCTATG	ACGTTGGATGCCCACAGAAACCCATGTATG	TTATCTCCTCAACAACCT
W4	MAP2K1_G171T	ACGTTGGATGTCATCCTTCAGTTCTCCCAC	ACGTTGGATGTAGAGCTTGATGAGCAGCAG	CGTTCTCCCACCTTCTG
W4	MAP2K1_C370T	ACGTTGGATGGGAACCAGATCATAAGGGAG	ACGTTGGATGTAGAACGCACCATAGAAGCC	CTGCATGAGTGCAACTCT
W4	MET_T3757G	ACGTTGGATGGCAGCTTTGCACCTGTTTTG	ACGTTGGATGGCTGATTTTGGTCTTGCCAG	ACATGTTTTGTTGTGTACACTAT
W4	MYOG_G91A	ACGTTGGATGAAAACTACCTGCCTGTCCAC	ACGTTGGATGGCTCAGGGTGAGCTCCGTC	TTTTCCCACCTCCAGGGCTTC
W4	NRAS_C181AGT	ACGTTGGATGCCTGTTTGTTGGACATACTG	ACGTTGGATGTCGCCTGTCCTCATGTATTG	CCCCTACTGGATACAGCTGGA
W4	RET_G1901A_C	ACGTTGGATGGAGACGATGAAGGAGAAGAG	ACGTTGGATGACCCACAGATCCACTGTGC	CAGAGGCTGCGATCACCGTGCGG
W4	RFX4_C930T	ACGTTGGATGACGACCTCCCAGAAAACTTG	ACGTTGGATGAATTCTCTCTTCCATCCCGC	AACTTGCGAAACATCAAGTT
W4	SETD1B_15delC	ACGTTGGATGGTTGGGTTAACGGCATGGAG	ACGTTGGATGAATGGTGGTTCCTCCTCTCG	AACAGTCACCCCCCC
W4	SMAD4_A989C	ACGTTGGATGATAGGGCAGCTTGAAGGAAC	ACGTTGGATGCTCCTGAGTATTGGTGTTCC	GCATTTCTCTCCTACCTGAACATCCATT
W4	STK11_C658T	ACGTTGGATGTCCAGGCCGTTGGCAATCTC	ACGTTGGATGACAGGCACTGCACCCGTTC	CCTCTGTTGGCAATCTCGGGCGGCT
W4	TP53_C742T	ACGTTGGATGCCACCATCCACTACAACTAC	ACGTTGGATGGTGTGATGATGGTGAGGATG	ATGGGCGGCATGAAC
W4	ZNF583_G973A	ACGTTGGATGCCATTACTAAAGGCCTTTCC	ACGTTGGATGGACTCAGCATCAGAGAGTTC	CCTTTCCACATTCAATACATT
W5	APC_C646T	ACGTTGGATGCGAAGTATGTCCTTTTCGAT	ACGTTGGATGCATAACTAATTAGGTTTCTTG	AGTTTCTGAATTCTGGCTATTCTTC
W5	ASH1L_C6217T	ACGTTGGATGCAAAAAGCCAGATGTCCCAC	ACGTTGGATGGGCTCAGAAGAACATTAACG	AAACTGTCCCACTATATAAGAAAATT
W5	BRAF_C1789G	ACGTTGGATGTCTTCATGAAGACCTCACAG	ACGTTGGATGTTCAAACTGATGGGACCCAC	AAAAACAGTAAAAATAGGTGATTTTGGT
W5	COL11A1_C1138T	ACGTTGGATGCAGGGATTCTGATCTTCTGG	ACGTTGGATGGGGCTTGTTGGTTTATCTTC	GGGCGGGTAGATGGAGATTTAGGC
W5	FBXW7_G1040A	ACGTTGGATGCCTTATATGGGCATACTTCC	ACGTTGGATGGAAGTCCCAACCATGACAAG	GGCATACTTCCACTGTG
W5	FBXW7_G1154A	ACGTTGGATGCCTTATATGGGCATACTTCC	ACGTTGGATGGAAGTCCCAACCATGACAAG	CGGCATACTTCCACTGTG
W5	FBXW7_CG1393_1394TA	ACGTTGGATGGAAGTCCCAACCATGACAAG	ACGTTGGATGCCTTATATGGGCATACTTCC	GAGGGTTTCATGAAGATGCATACAA
W5	FBXW7_C1732T	ACGTTGGATGTGTGTTTGAGGCTCTGATCC	ACGTTGGATGATGGGACTTGAAAACGGGTG	ACCCCCTCTCCAATGTGACTAGGTTTC
W5	FGFR2_T1647GA	ACGTTGGATGTTTCCTCCTACTCACCATCC	ACGTTGGATGTGGTGTCAGAGATGGAGATG	GCTGGGTGCAGGCTCCAAGAAG
W5	GNAQ_T627G	ACGTTGGATGGAGGTGACATTTTCAAAGCAG	ACGTTGGATGACCTTGCAGAATGGTCGATG	CCTAGCCATTTTCTTCTCTCTGACCT
W5	HMCN1_G11110AT	ACGTTGGATGCCAGCAACATTGCAGGAAAG	ACGTTGGATGGCCCTTGGTCAGATTTTTAA	ACCGCAGGAAAGACTACAAGA
W5	HRAS_C37GT	ACGTTGGATGTTCTGGATCAGCTGGATGG	ACGTTGGATGGACGGAATATAAGCTGGTGG	CACTCTTGCCCACAC
W5	KIT_T1727C	ACGTTGGATGCTGGGAAACTCCCATTTGTG	ACGTTGGATGAGTGGAAGGTTGTTGAGGAG	GAAGCCCATTTGTGATCATAAGGA
W5	KIT_A2447T	ACGTTGGATGGAATGGGTACTCACGTTTCC	ACGTTGGATGCTCATGGTCGGATCACAAAG	CACAACATAATTAGAATCATTCTTGATG
W5	KRAS_A183CT	ACGTTGGATGCATGTACTGGTCCCTCATTG	ACGTTGGATGTGGAGAAACCTGTCTCTTGG	GGTTGTTGCACTGTACTCCTC
W5	KRAS_G436CAT	ACGTTGGATGGCTCAGGACTTAGCAAGAAG	ACGTTGGATGTTCAGTGTTACTTACCTGTC	CCATTGAATTCCTTTTATTGAAACATCA
W5	KRTAP5-5_T91C	ACGTTGGATGAGGCTGTGGCTCCGGCTGT	ACGTTGGATGAGCCACAGCCCCCACAGCC	GAAGGGGCTCCGGCTGTGGAGGC
W5	MECOM_2034delA	ACGTTGGATGTGAGCCTCGAAAAAACCACG	ACGTTGGATGTGCAAGGAACCATCTGAAGC	GGGCCCGTGTTTGGGGGAAAAAA
W5	NUMA1_G5897A	ACGTTGGATGGGAGATGAAAACTGGAGACC	ACGTTGGATGTCTGGATTGGCTGCATGCTG	CCCAACCCCAAGAGACCCTGC
W5	PDGFRA_A2525T	ACGTTGGATGCACTGCCTTTCGACACATAG	ACGTTGGATGAGATCTGTGACTTTGGCCTG	TTTTTTTCGAATCATGCATGATG
W5	PIK3CA_G1633AC	ACGTTGGATGTACACGAGATCCTCTCTCTG	ACGTTGGATGTAGCACTTACCTGTGACTCC	ACCCTCTCTCTGAAATCACT
W5	POLE_G1231T	ACGTTGGATGGCCTTGAGATTATGACTGCC	ACGTTGGATGCCTGGCTTCTGTTCTCATTC	GTAACTGTCCCTCTTCA
W5	PTEN_G389ACT	ACGTTGGATGGCCTTTAAAAATTTGCCCCG	ACGTTGGATGGCAATTCACTGTAAAGCTGG	CTCACATATCATTACACCAGTT
W5	PTEN_C517T	ACGTTGGATGCAGGGAGTAACTATTCCCAG	ACGTTGGATGGTGCCACTGGTCTATAATCC	TAACTATTCCCAGTCAGAGG
W5	PTEN_G518A	ACGTTGGATGGTGCCACTGGTCTATAATCC	ACGTTGGATGCAGGGAGTAACTATTCCCAG	AGGTAGCTATAATAATACACATAG
W5	RET_T1900C	ACGTTGGATGACCCACAGATCCACTGTGC	ACGTTGGATGGAGACGATGAAGGAGAAGAG	AAGCTGTGCGACGAGCTG
W5	SOCS5_C1391T	ACGTTGGATGAGGGAAAGTCCTATTTAGTG	ACGTTGGATGCACTGTAACGGGACTTTTAG	TTCTTAATGGTTCAAAAAACATGCAC
W5	STK11_842delC	ACGTTGGATGTTGAGAACATCGGGAAGGG	ACGTTGGATGATGAGGCTCCCACCTTTCAG	CATCACGGGCGACTGTGGCCCCC
W5	TP53_G743A	ACGTTGGATGGTGTGATGATGGTGAGGATG	ACGTTGGATGCCACCATCCACTACAACTAC	GTGAGGATGGGCCTC
W5	TP53_G818A	ACGTTGGATGAGATTCTCTTCCTCTGTGCG	ACGTTGGATGGAGTAGTGGTAATCTACTGG	GGACAGGCACAAACA
W5	TP53_G733A	ACGTTGGATGCCACCATCCACTACAACTAC	ACGTTGGATGTGTGATGATGGTGAGGATGG	TACAGGTGTAACAGTTCCTGCATGGGC
W5	ZFP28_G1574T	ACGTTGGATGCCACATAGGGCTTAATCAAC	ACGTTGGATGTAAGGGAGGAACCATACCTG	GGGCTTAATCAACACAGGA
W5	ZNF721_G1646T	ACGTTGGATGGTGGCAAAGCCTTTAGACAG	ACGTTGGATGCATGTGTAGGGTTTCTCTCC	GGGAAGCAATCCTTTATGTACATAGGA
W5	ZNHIT6_C772T	ACGTTGGATGCACAAAGCAGAACTGACATG	ACGTTGGATGAGTGGCTTACCACTTAGGAG	GGGAGGAACTGACATGTAATGGAGTT
W6	APC_C2805A	ACGTTGGATGTCTGCTGCCCATACACATTC	ACGTTGGATGGGCATAAGGCATAGAACATG	TTCCATACACATTCAAACACTTA
W6	APC_G3925T	ACGTTGGATGTGTGACACTGCTGGAACTTC	ACGTTGGATGAGATTCTGCTAATACCCTGC	AAGGAAGCTGACCTAGTTCCAATCTTTT
W6	ATXN1_G639T	ACGTTGGATGTGCTGCTGCTGCTGCTGCTG	ACGTTGGATGACACAAGGCTGAGCAGCAG	GGACTGCTGCTGCTGCTG
W6	BRAF_G1397T	ACGTTGGATGTCCTGATGGGCAGATTACAG	ACGTTGGATGTACCATGCCACTTTCCCTTG	TTACCGTGGGACAAAGAATTGGATCTG
W6	BRAF_G1406ACT	ACGTTGGATGTACCATGCCACTTTCCCTTG	ACGTTGGATGTCCTGATGGGCAGATTACAG	GGTTTCCCTTGTAGACTGTT
W6	CTNNB1_G94ACT	ACGTTGGATGAAAGCGGCTGTTAGTCACTG	ACGTTGGATGTTACCACTCAGAGAAGGAGC	CCCCCGCAGCAACAGTCTTACCTG
W6	FBXW7_G1394T_T	ACGTTGGATGCCTTATATGGGCATACTTCC	ACGTTGGATGGAAGTCCCAACCATGACAAG	GACTGATATGGGCATACTTCCACTGTGT
W6	FBXW7_C1435TG	ACGTTGGATGTCCCTCTGCAGAGTTGTTAG	ACGTTGGATGCATGTAAACACTGGCCTGTC	CCTTAAGAGTTGTTAGCGGTTCT
W6	FGFR2_G756A	ACGTTGGATGGACCACTGTGGAGGCATTTG	ACGTTGGATGTTCTTCCCTCTCTCCACCAG	GTGGCGGATGGGCCGGTGAGG
W6	FOXN3_287delC	ACGTTGGATGTCGGTCCTCAGGAGTGTCAG	ACGTTGGATGTCGTAGGGCATGTCAGAGTG	ACGATGACACCCCCC
W6	HEG1_ A2004G	ACGTTGGATGATGGTGGGATTGTGACACAG	ACGTTGGATGTTGTTAGTGACTCCTCCTCC	TTGCCCTGAAGAAGAAGA
W6	HRAS_G222A	ACGTTGGATGTGGCAAACACACACAGGAAG	ACGTTGGATGTGTTGGACATCCTGGATACC	CCCCCAGGAAGCCCTCCCC
W6	KIT_T1669ACG_1	ACGTTGGATGCCCACAGAAACCCATGTATG	ACGTTGGATGGAAGTTGTGTTGGGTCTATG	GACATAAACCCATGTATGAAGTACAG
W6	KRAS_C181AG	ACGTTGGATGTGGAGAAACCTGTCTCTTGG	ACGTTGGATGCATGTACTGGTCCCTCATTG	CTCGACACAGCAGGT
W6	KRAS_G35ACT	ACGTTGGATGTAGCTGTATCGTCAAGGCAC	ACGTTGGATGAGGCCTGCTGAAAATGACTG	GGACCTCTTGCCTACGCCA
W6	KRAS_C437T	ACGTTGGATGTTCAGTGTTACTTACCTGTC	ACGTTGGATGGCTCAGGACTTAGCAAGAAG	TTAATTGTTACTTACCTGTCTTGTCTTT
W6	KRTAP4-5_A235T	ACGTTGGATGACACAGCAGCTGGGGCAGCA	ACGTTGGATGATTGCTGTGAATCCAGCTGC	AAGATGGTCTGGCAGCAGC
W6	NRAS_G35TCA	ACGTTGGATGAGTGGTTCTGGATTAGCTGG	ACGTTGGATGGACTGAGTACAAACTGGTGG	GGGGCGTGCGCTTTTCCCAACACCA
W6	PCBP1_T299CA	ACGTTGGATGTACACCCGCCTTTCCCAATC	ACGTTGGATGTCCATGACCAACAGTACCGC	CGGCACCACCAGCCTC
W6	PDGFRA_G2524T	ACGTTGGATGAGATCTGTGACTTTGGCCTG	ACGTTGGATGCACTGCCTTTCGACACATAG	TTTGGCCTGGCCAGA
W6	PIK3CA_A3140GT	ACGTTGGATGTCCATTTTTGTTGTCCAGCC	ACGTTGGATGAACTGAGCAAGAGGCTTTGG	TTGTCCAGCCACCATGA
W6	PIK3CA_G1624A	ACGTTGGATGGCAATTTCTACACGAGATCC	ACGTTGGATGTAGCACTTACCTGTGACTCC	CCCCCACGAGATCCTCTCTCT
W6	PTEN_800delA	ACGTTGGATGCCACAAACAGAACAAGATGC	ACGTTGGATGGGATATTTCTCCCAATGAAAG	AACAGAACAAGATGCTAAAAA
W6	RET_G1901A_G	ACGTTGGATGGAGACGATGAAGGAGAAGAG	ACGTTGGATGACCCACAGATCCACTGTGC	GCGGGTGCGATCACCGTGCGC
W6	RNF150_C623T	ACGTTGGATGGGACAATGAAGGAGATGGAG	ACGTTGGATGTGTACATCACCATCGGAACC	CTTCTATGGAGACAAACACAACC
W6	SMAD2_C1391A	ACGTTGGATGATGGACCTCTACAGTGGTTG	ACGTTGGATGTGGGACTTGATTGGTGAAGC	CCCCACCTTCAGTGCGTTGCT
W6	SMAD4_C1065AG	ACGTTGGATGGTGGACATTGGAGAGTTGAC	ACGTTGGATGTCCTTCAAGCTGCCCTATTG	GGGAGAGCGATCTCCTCCAGAAGG
W6	TCF7L2_C1393T	ACGTTGGATGACAGATAACTCTCTCCCCTG	ACGTTGGATGTTCCATCTGAAGAGGGTGGG	GGCTCGGAGAAAAAAAAAGTGCGTT
W6	UBXN11_G1501A	ACGTTGGATGATTCAGTCCTGGTCCCTGTC	ACGTTGGATGAGGACAGGGACTGGGGCCG	CCCCAAGTCCCGGTCCCGGTCCCGGC
W7	APC_C1690T	ACGTTGGATGCATCAATGCTTTCACACTTCC	ACGTTGGATGTTTGCAGGTTATTGCGAGTG	TCTCACACTTCCAACTTCTC
W7	APC_G4057T	ACGTTGGATGGGGAGATTTCGCTCCTGAAG	ACGTTGGATGCCTAGAACCAAATCCAGCAG	TGAGTTCGCTCCTGAAGAAAATT
W7	APC_G3916T	ACGTTGGATGAGATTCTGCTAATACCCTGC	ACGTTGGATGTGTGACACTGCTGGAACTTC	AGATTCTAATACCCTGCAAATAGCA
W7	AR_A173T	ACGTTGGATGTCTTGCTGCTGCTGCTGCTG	ACGTTGGATGACCTCCCGGCGCCAGTTTG	CCTTTCTGCTGCTGCTGCTGCTGC
W7	CASQ2_G475A	ACGTTGGATGTCAGCAGCAAACTGGAAGTC	ACGTTGGATGGTCCTCACTCTTGAAAAAGC	GAGCCGCAAACTGGAAGTCCAAGCCTTC
W7	CTNNB1_A95CGT	ACGTTGGATGTTACCACTCAGAGAAGGAGC	ACGTTGGATGAAAGCGGCTGTTAGTCACTG	CTGGAACCAGAATGGATTCCAGAG
W7	DSPP_C2646T	ACGTTGGATGCACTGCTGTCACTGCTATTG	ACGTTGGATGATAGCAGTGACAGCAGCAAC	AACCTTCGTTGCTGTCACT
W7	FBXW7_G1394A_C	ACGTTGGATGCCTTATATGGGCATACTTCC	ACGTTGGATGGAAGTCCCAACCATGACAAG	TATGTGCATACTTCCACTGTGC
W7	KIT_T_A2465G	ACGTTGGATGCTCATGGTCGGATCACAAAG	ACGTTGGATGGAATGGGTACTCACGTTTCC	GGCCCGAGACATCAAGAATGATTCTT
W7	KIT_A_A2465G	ACGTTGGATGCTCATGGTCGGATCACAAAG	ACGTTGGATGGAATGGGTACTCACGTTTCC	GGGCCGAGACATCAAGAATGATTCTA
W7	KIT_G2446CT	ACGTTGGATGCTCATGGTCGGATCACAAAG	ACGTTGGATGGAATGGGTACTCACGTTTCC	TAGAGTTGTGATTTTGGTCTAGCCAGA
W7	KIT_T1679AG	ACGTTGGATGGAAGTTGTGTTGGGTCTATG	ACGTTGGATGCCCACAGAAACCCATGTATG	GAATCATTGTTTCCATTTATCTCCTCA
W7	KRAS_A_KRAS_A182CGT	ACGTTGGATGTGGAGAAACCTGTCTCTTGG	ACGTTGGATGCATGTACTGGTCCCTCATTG	TCGACACAGCAGGTA
W7	KRAS_C_KRAS_A182CGT	ACGTTGGATGTGGAGAAACCTGTCTCTTGG	ACGTTGGATGCATGTACTGGTCCCTCATTG	GGGTGCTCGACACAGCAGGTC
W7	KRAS_G38ATC	ACGTTGGATGTAGCTGTATCGTCAAGGCAC	ACGTTGGATGAGGCCTGCTGAAAATGACTG	CGCACTCTTGCCTACG
W7	NRAS_G34TCA	ACGTTGGATGGACTGAGTACAAACTGGTGG	ACGTTGGATGAGTGGTTCTGGATTAGCTGG	TGTGGTGGTTGGAGCA
W7	PIK3R1_C1042T	ACGTTGGATGTAGTAGACGCATCTCGTACC	ACGTTGGATGGTGTTTTCATTTCAGGGAAG	CCCCCCCGTCTGCTGTATCTC
W7	PPP2R1A_C547T	ACGTTGGATGTCTCACTCTTGACGTTGTCC	ACGTTGGATGACCTGTGCTCAGATGACACC	GGGTGGAGGCTGCGGCCC
W7	PTEN_G477T	ACGTTGGATGAGATCCAGGAAGAGGAAAGG	ACGTTGGATGCACAAGAGGCCCTAGATTTC	CCCCCATAACTTACCTTTTTGTCTCTGGT
W7	RET_C1902G	ACGTTGGATGGAGACGATGAAGGAGAAGAG	ACGTTGGATGACCCACAGATCCACTGTGC	GCTGCGATCACCGTGCG
W7	SLC46A3_C502T	ACGTTGGATGGGGAGCTTGCTTTGCCTATA	ACGTTGGATGCCAGTAACAAGTCCAAGTAG	CTGTCAAGAACACAAACAAAAAACAATT
W7	SMAD4_G1051AC	ACGTTGGATGTCCTTCAAGCTGCCCTATTG	ACGTTGGATGGTGGACATTGGAGAGTTGAC	CGCTGCCCTATTGTTACTGTT
W7	STK11_787_790delTTGT	ACGTTGGATGTAGCTCCCCTTCCCGATGT	ACGTTGGATGAAGCTACAACATCACCACGG	TCTTCCCGATGTTCTCAA
W7	TP53_C637T	ACGTTGGATGGCGTGTGGAGTATTTGGATG	ACGTTGGATGAGTTGCAAACCAGACCTCAG	GGATGACAGAAACACTTTT
W7	ZCCHC9_G774A	ACGTTGGATGTGATAGTGCTAGCTGTTATC	ACGTTGGATGGAGTGCAGACTATGAAGAAA	GGTATTTTTGTTTTGGGTTTTTG
W7	ZNF7_G977T	ACGTTGGATGGTCAGAGCTCAAGCCTCATC	ACGTTGGATGTTTCCCACACTCACGACAAC	CCCCAAAGCCTCATCCACCATCAGA
W8	APC_C4012T	ACGTTGGATGACCCTAGAACCAAATCCAGC	ACGTTGGATGTTTGTGCCTGGCTGATTCTG	GGGCACCAAATCCAGCAGACTG
W8	CD93_361delG	ACGTTGGATGTTGTGCCAGTTAGAGTAAGG	ACGTTGGATGAAGTGCCTGGACCCTAGTCT	AAGGCGTGTCCTCCCCCC
W8	FBXW7_G1436TCA	ACGTTGGATGACTGGCCTGTCTCAATATCC	ACGTTGGATGTCCCTCTGCAGAGTTGTTAG	GGAGAACCCTAAGAGTGGCATCT
W8	FBXW7_G1514TCA	ACGTTGGATGACCCTCCTGCCATCATATTG	ACGTTGGATGTGAGACAGGCCAGTGTTTAC	CTGCCATCATATTGAACACAG
W8	GNA11_A626CT	ACGTTGGATGTTTCAGGATGGTGGATGTGG	ACGTTGGATGCAAAGCAGTGGATCCACTTC	CCTTTGGATGTGGGGGGCC
W8	GNA11_AG626_627TA	ACGTTGGATGCAAAGCAGTGGATCCACTTC	ACGTTGGATGTTTCAGGATGGTGGATGTGG	CCTCCGCTCCGACCG
W8	KIT_T2466ACG	ACGTTGGATGGAATGGGTACTCACGTTTCC	ACGTTGGATGGTCTAGCCAGAGACATCAAG	CCCCGTTTCCTTTAACCACATA
W8	OVGP1_T1606C	ACGTTGGATGCCCTGGGGAAAAGACCCTGACC	ACGTTGGATGCAGTCTGAAAATGGACAGGG	TCTGTGACCCCTGTG
W8	PIK3CA_C1636AG	ACGTTGGATGTACACGAGATCCTCTCTCTG	ACGTTGGATGTAGCACTTACCTGTGACTCC	CTCTCTCTGAAATCACTGAG
W8	PIK3CA_A1637CGT_2	ACGTTGGATGTAGCACTTACCTGTGACTCC	ACGTTGGATGTACACGAGATCCTCTCTCTG	GTGCCTCCATAGAAAATCTTTCTCC
W8	PIK3CA_A1634GT	ACGTTGGATGTAGCACTTACCTGTGACTCC	ACGTTGGATGTACACGAGATCCTCTCTCTG	TCCATAGAAAATCTTTCTCCTGC
W8	STK11_C508T	ACGTTGGATGCTTCTGTCAGCTGATTGACG	ACGTTGGATGAGATTTTGAGGGTGCCACCG	TGGAGTACCTGCATAGC

## Sheet: SuppTable3
Supp Table 3. Primer sequences for mutation validation by Sanger sequencing.
Sample type	Gene	Mutation Sites	Validated samples	PCR primer-1 (5'-3')	PCR primer-2 (5'-3')	Sequencing primer (5'-3')	PCR products (bp)
Frozen Tissues	TP53	TP53_G916A	SRT1223	GAGGCAAGGAAAGGTGATAAA	CTGTGACTGCTTGTAGATGG	GAGGCAAGGAAAGGTGATAAA	1514
		TP53_G844A	SRT861	GAGGCAAGGAAAGGTGATAAA	CTGTGACTGCTTGTAGATGG	GAGGCAAGGAAAGGTGATAAA	1514
		TP53_C524T	SRT436	GAGGCAAGGAAAGGTGATAAA	CTGTGACTGCTTGTAGATGG	TCAAATAAGCAGCAGGAGAAA	1514
		TP53_G637A	FRT341	GAGGCAAGGAAAGGTGATAAA	CTGTGACTGCTTGTAGATGG	TCAAATAAGCAGCAGGAGAAA	1514
		TP53_C742T	FRT323	GAGGCAAGGAAAGGTGATAAA	CTGTGACTGCTTGTAGATGG	CAGGTTAAGAGGTCCCAAAG	1514
		TP53_C818T	FRT236	GAGGCAAGGAAAGGTGATAAA	CTGTGACTGCTTGTAGATGG	GAGGCAAGGAAAGGTGATAAA	1514
	APC	APC_C4216T	SRT415	CGTCCACACCTTCATCTA	CTGAACTGGAGGCATTA	CTGAACTGGAGGCATTA	935
		APC_C4348T	SRT772	CGTCCACACCTTCATCTA	CTGAACTGGAGGCATTA	CTGAACTGGAGGCATTA	935
		APC_C646T	SRT792	CTGTAAGCCCACAGCACTTT	TCCACGGATTTTACTGTGGT	TCCACGGATTTTACTGTGGT	980
		APC_C646T	SRT315	CTGTAAGCCCACAGCACTTT	TCCACGGATTTTACTGTGGT	TCCACGGATTTTACTGTGGT	980
		APC_C694T	SRT871	CTGTAAGCCCACAGCACTTT	TCCACGGATTTTACTGTGGT	TCCACGGATTTTACTGTGGT	980
		APC_C694T	SRT1058	CTGTAAGCCCACAGCACTTT	TCCACGGATTTTACTGTGGT	TCCACGGATTTTACTGTGGT	980
		APC_C1690T	FRT228	TCAGCCTCCCAAAGTGATAG	AGAAATTAGGGAATCTCATGGC	TCAGCCTCCCAAAGTGATAG	453
		APC_G3925T	FRT228	CTGCCACTTGCAAAGTTTCTT	TTTGTGCCTGGCTGATTCT	TTTGTGCCTGGCTGATTCT	314
		APC_C3340T	FRT240	AGCAGTTGAACTCTGGAAGG	GGTCTCTCTTCTTCTTCATGCT	GGTCTCTCTTCTTCTTCATGCT	376
		APC_G3925T	FRT240	CTGCCACTTGCAAAGTTTCTT	TTTGTGCCTGGCTGATTCT	TTTGTGCCTGGCTGATTCT	314
	KRAS	KRAS_G34T	FRT307	AAGGTACTGGTGGAGTATTT	CTGTATCAAAGAATGGTCCTG	AAGGTACTGGTGGAGTATTT	263
		KRAS_G34T	FRT210	AAGGTACTGGTGGAGTATTT	CTGTATCAAAGAATGGTCCTG	AAGGTACTGGTGGAGTATTT	263
		KRAS_G35T	FRT289	AAGGTACTGGTGGAGTATTT	CTGTATCAAAGAATGGTCCTG	AAGGTACTGGTGGAGTATTT	263
		KRAS_G35T	SRT1028	AAGGTACTGGTGGAGTATTT	CTGTATCAAAGAATGGTCCTG	AAGGTACTGGTGGAGTATTT	263
		KRAS_G35T	FRT268	AAGGTACTGGTGGAGTATTT	CTGTATCAAAGAATGGTCCTG	AAGGTACTGGTGGAGTATTT	263
		KRAS_G35A	FRT244	AAGGTACTGGTGGAGTATTT	CTGTATCAAAGAATGGTCCTG	AAGGTACTGGTGGAGTATTT	263
		KRAS_G35A	SRT262	AAGGTACTGGTGGAGTATTT	CTGTATCAAAGAATGGTCCTG	AAGGTACTGGTGGAGTATTT	263
		KRAS_G38A	FRT252	AAGGTACTGGTGGAGTATTT	CTGTATCAAAGAATGGTCCTG	AAGGTACTGGTGGAGTATTT	263
		KRAS_A182T	SRT762	CAAGTCCTTTGCCCATTT	GATATTCACCATTATAGGTGGG	CAAGTCCTTTGCCCATTT	297
		KRAS_A182T	FRT239	CAAGTCCTTTGCCCATTT	GATATTCACCATTATAGGTGGG	CAAGTCCTTTGCCCATTT	297
		KRAS_A182T	SRT654	CAAGTCCTTTGCCCATTT	GATATTCACCATTATAGGTGGG	CAAGTCCTTTGCCCATTT	297
	ACVR2A	ACVR2A_1303delA	SRT262	CCAGTTTGAAAGTCAGGAGGA	CAGAAGAAAGAGAAATGTGCAGAG	CCAGTTTGAAAGTCAGGAGGA	282
		ACVR2A_1303delA	SRT655	CCAGTTTGAAAGTCAGGAGGA	CAGAAGAAAGAGAAATGTGCAGAG	CCAGTTTGAAAGTCAGGAGGA	282
		ACVR2A_1303delA	SRT1136	CCAGTTTGAAAGTCAGGAGGA	CAGAAGAAAGAGAAATGTGCAGAG	CCAGTTTGAAAGTCAGGAGGA	282
	FBXW7	FBXW7_C1159T	FRT229	TGGATCAGCAATTTGACAGTGA	GCTTCCCAACTTCCCATTCC	TGGATCAGCAATTTGACAGTGA	518
FFPE Tissues	TP53	TP53_G743A	7	AGGTGGATGGGTAGTAGTATG	CATCTTGGGCCTGTGTTATC	AGGTGGATGGGTAGTAGTATG	250
		TP53_G637A	46	CCTACTGCTCACCTGGA	CCTCTGATTCCTCACTGATTG	CCTACTGCTCACCTGGA	216
	APC	APC_C646T	29	GAGATTATGCCACTGCACTC	CCACAAACAAGAAAGGCAATTT	GAGATTATGCCACTGCACTC	363
		APC_C2626T	16	TTCATCAAGAGGAAGCTTAGATAG	CTCATCTGTCACACAATGTAATTC	TTCATCAAGAGGAAGCTTAGATAG	250
		APC_C2626T	42	TTCATCAAGAGGAAGCTTAGATAG	CTCATCTGTCACACAATGTAATTC	TTCATCAAGAGGAAGCTTAGATAG	250
	KRAS	KRAS_G34T	6	AAGGTACTGGTGGAGTATTT	CTGTATCAAAGAATGGTCCTG	AAGGTACTGGTGGAGTATTT	263
		KRAS_G35A	18	AAGGTACTGGTGGAGTATTT	CTGTATCAAAGAATGGTCCTG	AAGGTACTGGTGGAGTATTT	263
		KRAS_G35T	47	AAGGTACTGGTGGAGTATTT	CTGTATCAAAGAATGGTCCTG	AAGGTACTGGTGGAGTATTT	263
		KRAS_G38A	7	AAGGTACTGGTGGAGTATTT	CTGTATCAAAGAATGGTCCTG	AAGGTACTGGTGGAGTATTT	263
		KRAS_G38A	12	AAGGTACTGGTGGAGTATTT	CTGTATCAAAGAATGGTCCTG	AAGGTACTGGTGGAGTATTT	263
		KRAS_G38A	13	AAGGTACTGGTGGAGTATTT	CTGTATCAAAGAATGGTCCTG	AAGGTACTGGTGGAGTATTT	263
	ABCA12	ABCA12_C4544T	46	CCAGCCTCAGTTTGCTTT	GCCATCGTCATAAGAGAGTTG	CCAGCCTCAGTTTGCTTT	252
	ARID1A	ARID1A_C5965T	5	GCAAGTTTCCATTTGGCATTAG	GTCCTGTTCCTCCTCCTTT	GCAAGTTTCCATTTGGCATTAG	305
	DIS3	DIS3_C1055T	46	AGCTTACATTTGGATATCTGGA	TGCCTCCATCCTCAGATT	AGCTTACATTTGGATATCTGGA	200
	FAM123B	FAM123B_G1072A	46	CATCTTCTTCCTCCTCCTTAAC	GACAGGTTGTGGTGACATAATA	CATCTTCTTCCTCCTCCTTAAC	236
	FBXW7	FBXW7_C1159T	16	GTGTAGACAGGTTTCAGTCTC	TTTCTGTTTCTCCCTCTGC	GTGTAGACAGGTTTCAGTCTC	208
	PIK3CA	PIK3CA_A3140G	27	ATGCTTGGCTCTGGAATG	TAACAGTGCAGTGTGGAATC	ATGCTTGGCTCTGGAATG	247
	SMAD4	SMAD4_G1082A	23	GGAGGATGTTCTTTCCCATTTA	ACAATCAATACCTTGCTCTCTC	GGAGGATGTTCTTTCCCATTTA	227
	TFCP2	TFCP2_C1016T	46	GAGGCCCTAGAATGCAAAG	GGGTGTTTGGCTATGTGTTA	GAGGCCCTAGAATGCAAAG	236
